# Supplementary material for: Prognostic Value of Pretreatment 18F-FDG-PET/CT Metabolic Parameters in Advanced High-Grade Serous Ovarian Cancer
Source: Cancers (Basel). 2025 Feb 19;17(4):698. doi: 10.3390/cancers17040698 (PMC11853401; doi:10.3390/cancers17040698)
Supplement: Supplementary file 1 [file cancers-17-00698-s001.zip]

Archive with 5 entries (5 files):
- File S1. Acquisition and reconstruction parameters + patients.pdf
- File S2. Patients data english_BLINDED+scanners.xlsx
- File S3. Multivariate clin + MTV_CLEAN.pdf
- File S4. Results 1.pdf
- File S5. Results 2.pdf
