# Supplementary material for: Prognostic Value of Pretreatment 18F-FDG-PET/CT Metabolic Parameters in Advanced High-Grade Serous Ovarian Cancer
Source: Cancers (Basel). 2025 Feb 19;17(4):698. doi: 10.3390/cancers17040698 (PMC11853401; doi:10.3390/cancers17040698)
Supplement: Supplementary file 1 [file cancers-17-00698-s001.zip › File S2. Patients data english_BLINDED+scanners.xlsx]

## Sheet: Sheet 1
#	Diagnostic date	Age at diagnosis	Stadium	PET/CT date	SUVmax	SUVpeak	TLG	TLG target	TLG no target	VMT Target	VMT No target	VMT total	TREATMENT		Relapse	First relapse date	Exitus	Exitus date/last visit	Last visit situation	Scanner
CLINICAL DATA				NUCLEAR DATA
DATA TO DIAGNOSIS															SURVIVAL DATA
				PET/CT DIAGNOSTIC DATA
#	Diagnostic date	Age at diagnosis	Stadium	PET/CT date	SUVmax	SUVpeak	TLG	TLG target	TLG no target	VMT Target	VMT No target	VMT total	Inicial treatment	Interval debulking surgery	Relapse yes/no	First relapse date	Exitus yes/no	Exitus date/last visit	Last visit situation	Scanner
1	2018-02-06	74	IVB	2017-12-07	12.95	10.4	393.33	60.75	332.58	7.65	109.16	116.81	1	1	1	2018-10-25	1	2018-11-27	3	Discovery 690
2	2019-02-18	61	IVB	2019-03-07	11.94	9.08	2067.23	82.66	1984.57	11.61	431.723	443.333	1	1	1	2020-06-01	0	2021-09-01	1	Discovery LS
3	2018-04-20	69	IVB	2018-06-05	26.56	21.33	1365.87	275.79	1090.08	17.38	501.199	518.579	1	3	1	2019-09-01	1	2020-09-21	3	Discovery LS
4	2017-05-11	64	IVB	2017-05-04	7.98	5.15	152.54	30.21	122.53	6.68	61.14	67.82	0		1	2018-08-02	1	2020-08-22	3	Discovery ST
5	2017-06-07	60	IIIC	2017-06-16	58.1	30.1	7323.39	7269.79	53.6	1221	20.622	1241.62	0		1	2018-10-19	0	2021-06-21	2	Discovery LS
6	2017-12-01	50	IVB	2017-12-21	10.99	9.04	1655.12	1621.17	33.95	541	5.06	546.06	0	1	1	2018-10-16	1	2020-01-29	3	Discovery LS
7	2014-05-09	61	IVB	2014-05-05	11.9	9.7	2264.3	403.14	1861.16	82.94	541.359	624.299	1	1	1	2015-10-21	1	2018-10-16	3	Discovery LS
8	2012-01-10	74	IIIC	2012-01-10	12.05	9.81	1531	1487.82	43.18	567	29.5	596.5	1	1	1	2013-09-17	1		3	Discovery LS
9	2018-11-06	52	IVB	2018-11-16	11.56	8.78	1529.88	144.16	1385.72	28.53	399.003	427.533	1	1	0		0	2021-06-17	0	Discovery LS
10	2017-08-25	52	IVB	2017-08-02	16.51	12.25	2152.68	1297.46	855.22	476	238.102	715.102	1	1	1	2018-09-10	1	2021-05-25	2	Discovery LS
11	2018-03-28	63	IVB	2018-03-06	10.04	8.26	6383.06	6375.88	7.18	1758	2.72	1760.72	1		1	2019-05-30	0	2021-07-30	2	Discovery LS
12	2016-07-21	64	IIIC	2016-07-20	9.36	7.36	3777.43	3738.69	38.74	1186	18.42	1204.42	1	0	1	2016-12-01	1	2017-03-17	3	Discovery LS
13	2017-06-29	64	IVA	2013-06-23	14.11	10.01	7757.76	7692.18	65.58	3115	19.588	3134.59	1	1	1	2018-04-16	0	2021-09-08	1	Discovery LS
14	2018-09-17	61	IVB	2018-10-25	11.44	19.38	5938.72	5706.98	231.74	1341	77.498	1418.5	1	0	1	2019-12-19	0	2021-09-02	1	Discovery LS
15	2017-05-29	62	IIIC	2017-05-24	12.5	9.79	5764.22	2549.49	3214.73	431	853.414	1284.41	0	1	1	2018-08-03	0	2021-08-18	1	Discovery LS
16	2017-09-12	80	IIIC	2017-08-30	9.14	7.2	6174.37	6090.08	84.29	2352	25.68	2377.68	1	0	1	2018-08-01	1	2019-05-23	2	Discovery LS
17	2017-03-23	63	IVB	2017-02-27	8.24	6.05	1530.46	1419.63	110.83	477	0.779	477.779	1	1	1	2018-01-30	0	2021-09-04	2	Discovery LS
18	2017-09-29	70	IVB	2017-09-19	12.95	7.63	4687.99	3795.52	892.47	1293	475.953	1768.95	1	1	1	2018-09-25	0	2021-09-08	2	Discovery LS
19	2019-01-24	45	IVB	2019-01-28	9.37	7.45	3929.44	3832.24	97.2	1512	30.019	1542.02	1		0		1	2020-12-18	3	Discovery LS
20	2016-12-16	76	IVB	2016-12-05	9.54	7.53	3369.23	2520.67	848.56	645	9.278	1960.28	1	1	1	2017-10-27	1	2018-05-29	3	Discovery LS
21	2018-05-28	74	IVB	2018-06-08	31.71	7.9	4736.67	4706.95	29.72	1951	786.5	2737.5	1		1	2019-05-10	1	2019-07-02	3	Discovery LS
22	2017-03-13	65	IVB	2017-03-28	8.46	6.72	2376.51	2361.48	15.03	1044	3.89	1047.89	1	1	1	2019-01-15	1	2020-01-29	3	Discovery LS
23	2018-02-21	62	IVB	2018-03-12	8.5	7.28	1707.45	1452.53	254.92	426	99.25	525.25	1	1	1	2019-04-01	0	2021-09-06	2	Biograph 6
24	2014-01-28	50	IVB	2014-01-21	11.51	7.91	641.24	542.61	98.63	152	42.81	194.81	1	1	1	2017-10-06	0	2021-09-01	1	Discovery LS
25	2015-09-10	68	IVB	19/10/2015	4.89	3.52	1345.63	757.15	588.48	449	319	768	1		0		1	2015-11-24	3	Discovery LS
26	2016-06-15	45	IVB	2016-06-27	6.73	5.74	1721.46	1552.01	169.45	753	60.868	813.9	1	1	1	2018-01-30	1	2020-02-27	3	Discovery LS
27	2014-07-17	48	IIIC	2014-07-11	10.68	8.68	1943.99	1841.87	102.12	549	35.989	584.989	0		1	2016-09-27	0	2021-08-02	2	Discovery LS
28	2014-10-21	71	IVB	2014-09-21	6.92	5.66	1292.55	1284.08	8.47	662	3.18	665.18	0		1	2016-04-05	0	2021-08-31	2	Discovery LS
29	2016-01-01	84	IVB	2016-01-20	8.82	6.99	368.78	98.82	269.96	16.73	72.04	88.77	1		1	2017-01-02		2018-02-07	4	Discovery LS
30	2016-12-01	68	IIIC	2016-11-18	24.13	14.13	2784.66	29.74	2754.92	2.01	1011.84	1013.84	1	1	0		0	2021-06-08	0	Discovery LS
31	2017-05-22	75	IIIB	2017-05-19	12.12	9.16	1943.22	1939.28	3.94	367	1.62	368.62	0		0		0	2021-03-15	0	Discovery LS
32	2017-05-24	52	IVB	2017-05-09	18.17	12.89	578.16	266.67	311.49	27.82	55.454	83.274	1	1	1	2019-04-04	1	2020-07-24	3	Discovery LS
33	2017-05-30	42	IVB	2017-06-30	9.79	8.56	3005.28	1810.62	1194.66	611	553.514	1164.51	1	3	1	2018-08-28	1	2019-10-21	3	Discovery LS
34	2019-01-23	55	IIIC	2019-01-31	10.31	7.38	321.78	159.8	161.98	42.67	45.009	87.679	0		0		0	2021-03-03	2	Discovery LS
35	2019-07-05	59	IVB	2019-07-10	7.03	3.93	245.28	219.57	25.7	121	9.21	130.21	1	1	1	2021-04-22	0	2021-06-16	1	Discovery LS
36	2020-09-18	75	IVB	2020-09-08	12.97	8.4	902.33	888.93	13.4	253.55	2.19	255.19	0	0	0		0	2021-06-22	0	Biograph128Edge
37	2019-07-04	48	IVB	2019-07-09	10.44	8.92	4126.79	4019.93	106.86	1112	39.37	1151.37	1	1	0		0	2021-06-18	0	Discovery LS
38	2019-09-16	69	IVB	2019-09-26	14.62	12.04	2991.72	2925.95	65.78	337	14.84	351.84	1	1	0		0	2021-06-08	0	Biograph 6
39	2020-04-22	71	IVB	2020-04-30	4.45	2.52	531.56	517.96	13.6	298	7.314	305.314	1	1	0		0	2021-06-28	0	Biograph128Edge
40	2019-11-04	33	IVB	2019-11-13	6.73	5.81	1084.92	880.7	204.22	286	70.91	356.91	1	1	0		0	2021-07-01	0	Biograph 6
41	2019-03-28	73	IIIC	2019-04-02	8.96	7.28	945.56	874.71	70.85	208	16.96	224.96	0		1	2020-01-14	0	2021-06-21	1	Biograph 6
42	2019-06-27	52	IIIC	2019-07-04	9.61	7.64	1818.36	1414.03	404.3	434	139.826	573.826	1	1	0		0	2021-06-08	0	Discovery LS
43	2020-08-22	59	IVB	2020-09-14	14.46	12.72	3204.99	1301.69	1821.86	189	261.38	450.38	1	1	0		0	2021-07-06	0	Discovery LS
44	2019-07-26	34	IVB	2019-08-26	8.7	6.11	1503.97	1412.98	90.99	672	46.77	718.77	1	0	1	2020-06-04	1	2020-07-27	3	Discovery 690
45	2019-06-19	77	IIIB	2019-06-27	8.65	6.92	606.12	458.61	147.5	143	58.49	201.49	0	0	0		0	2021-06-24	2	Discovery LS
46	2019-11-19	59	IVB	2019-12-04	11.35	9.18	1697.11	236.18	1460.92	37.06	391.03	428.09	1	0	1	2021-06-02	0	2021-07-05	1	Discovery STE
47	2019-03-06	58	IIIC	2019-03-25	8.18	7.57	6199.68	6183.97	15.71	2523	8.05	2531.05	0		1	2020-07-08	0	2021-07-08	2	Biograph 6

## Sheet: Sheet 2
Initial Treatment
Primary Cytoreductive Surgery	0			Last visit situation
Adjuvant Chemotherapy	1			Alive, without disease evidence		0
				Alive, in relapse / progression		1
				Alive, with stable disease		2
Interval debulking surgery				Exitus		3
Performed, but the disease is not resected	0			Lost		4
Complete Cytoreductive Surgery	1
Residual Disease <1 cm	2
Residual Disease >1 cm	3
